# Supplementary material for: Realization and Technology Acceptance Test of a Wearable Cardiac Health Monitoring and Early Warning System with Multi-Channel MCGs and ECG
Source: Sensors (Basel). 2018 Oct 19;18(10):3538. doi: 10.3390/s18103538 (PMC6210769; doi:10.3390/s18103538)
Supplement: Supplementary file 1 [file sensors-18-03538-s001.zip]

Archive with 1 entries (1 files):
- sensors-362216-SI.xlsx
