# Supplementary material for: Realization and Technology Acceptance Test of a Wearable Cardiac Health Monitoring and Early Warning System with Multi-Channel MCGs and ECG
Source: Sensors (Basel). 2018 Oct 19;18(10):3538. doi: 10.3390/s18103538 (PMC6210769; doi:10.3390/s18103538)
Supplement: Supplementary file 1 [file sensors-18-03538-s001.zip › sensors-362216-SI.xlsx]

## Sheet: Subject 1
	Subject 1
	Cycle	Feature Points Onset Time (sec)
		ECG Q Point		ECG R Point		MCG MC Point		MCG AO Point		MCG AC Point
		Ref.1	App.2	Ref.1	App.2	Ref.1	App.2	Ref.1	App.2	Ref.1	App.2
	1	0.2275	0.2275	0.245	0.245	0.245	0.245	0.27	0.27	0.5775	0.5775
	2	1.0875	1.0875	1.1075	1.1075	1.105	1.105	1.13	1.13	1.455	1.455
	3	1.9925	1.9925	2.0125	2.0125	2.0125	2.0125	2.0575	2.0575	2.335	2.335
	4	2.915	2.915	2.9325	2.9325	2.935	2.935	2.98	2.98	3.24	3.24
	5	3.8075	3.8075	3.825	3.825	3.825	3.825	3.85	3.85	4.1425	4.1425
	6	4.72	4.72	4.74	4.74	4.74	4.74	4.7625	4.7625	5.08	5.08
	7	5.6525	5.6525	5.6725	5.6725	5.675	5.675	5.7225	5.7225	5.9975	5.9975
	8	6.57	6.57	6.5875	6.5875	6.585	6.585	6.6125	6.6125	6.9275	6.9275
	9	7.435	7.435	7.455	7.455	7.4575	7.4575	7.48	7.48	7.795	7.795
	10	8.3225	8.3225	8.3425	8.3425	8.345	8.345	8.39	8.39	8.6775	8.6775
	Cycle	From ECG-R Point to the Onset Timing of Each Feature Points (sec)
		ECG Q Point		ECG R Point		MCG MC Point		MCG AO Point		MCG AC Point
	1	-0.0175		0		0		0.025		0.3325
	2	-0.02		0		-0.0025		0.0225		0.3475
	3	-0.02		0		0		0.045		0.3225
	4	-0.0175		0		0.0025		0.0475		0.3075
	5	-0.0175		0		0		0.025		0.3175
	6	-0.02		0		0		0.0225		0.34
	7	-0.02		0		0.0025		0.05		0.325
	8	-0.0175		0		-0.0025		0.025		0.34
	9	-0.02		0		0.0025		0.025		0.34
	10	-0.02		0		0.0025		0.0475		0.335
	Average	-0.019		0		0.0005		0.0335		0.33075
	Stdev	0.00129099		0		0.00197203		0.012145		0.0123631
	Note 1: The number indicated in the Ref. column are the confirmed onset timing with echo image
	Note 2: The number indicated in the App. column are the onset timing identified from App.

## Sheet: Subject 2
	Subject 2
	Cycle	Feature Points Onset Time (sec)
		ECG Q Point		ECG R Point		MCG MC Point		MCG AO Point		MCG AC Point
		Ref.1	App.2	Ref.1	App.2	Ref.1	App.2	Ref.1	App.2	Ref.1	App.2
	1	0.6675	0.6675	0.7025	0.7025	0.7	0.7	0.72	0.72	1.0425	1.0425
	2	1.4875	1.4875	1.52	1.52	1.52	1.52	1.54	1.54	1.83	1.83
	3	2.2575	2.2575	2.2925	2.2925	2.2925	2.2925	2.3125	2.3125	2.63	2.63
	4	3.0375	3.0375	3.0725	3.0725	3.0675	3.0675	3.09	3.09	3.4125	3.4125
	5	3.825	3.825	3.86	3.86	3.8575	3.8575	3.8775	3.8775	4.2025	4.2025
	6	4.6375	4.6375	4.67	4.67	4.67	4.67	4.6875	4.6875	5.015	5.015
	7	5.4575	5.4575	5.49	5.49	5.49	5.49	5.51	5.51	5.83	5.83
	8	6.2575	6.2575	6.29	6.29	6.29	6.29	6.3125	6.3125	6.6275	6.6275
	9	7.0225	7.0225	7.055	7.055	7.055	7.055	7.075	7.075	7.3875	7.3875
	10	7.7875	7.7875	7.8225	7.8225	7.8175	7.8175	7.84	7.84	8.1675	8.1675
	Cycle	From ECG-R Point to the Onset Timing of Each Feature Points (sec)
		ECG Q Point		ECG R Point		MCG MC Point		MCG AO Point		MCG AC Point
	1	-0.035		0		-0.0025		0.0175		0.34
	2	-0.0325		0		0		0.02		0.31
	3	-0.035		0		0		0.02		0.3375
	4	-0.035		0		-0.005		0.0175		0.34
	5	-0.035		0		-0.0025		0.0175		0.3425
	6	-0.0325		0		0		0.0175		0.345
	7	-0.0325		0		0		0.02		0.34
	8	-0.0325		0		0		0.0225		0.3375
	9	-0.0325		0		0		0.02		0.3325
	10	-0.035		0		-0.005		0.0175		0.345
	Average	-0.03375		0		-0.0015		0.019		0.337
	Stdev	0.00131762		0		0.00210819		0.00174801		0.0101926
	Note 1: The number indicated in the Ref. column are the confirmed onset timing with echo image
	Note 2: The number indicated in the App. column are the onset timing identified from App.

## Sheet: Subject 3
	Subject 3
	Cycle	Feature Points Onset Time (sec)
		ECG Q Point		ECG R Point		MCG MC Point		MCG AO Point		MCG AC Point
		Ref.1	App.2	Ref.1	App.2	Ref.1	App.2	Ref.1	App.2	Ref.1	App.2
	1	0.645	0.645	0.68	0.68	0.71	0.71	0.73	0.73	1.0375	1.0375
	2	1.56	1.56	1.5925	1.5925	1.605	1.605	1.625	1.625	1.945	1.945
	3	2.47	2.47	2.5025	2.5025	2.5025	2.5025	2.5475	2.5475	2.81	2.81
	4	3.3175	3.3175	3.35	3.35	3.38	3.38	3.385	3.385	3.6625	3.6625
	5	4.13	4.13	4.165	4.165	4.1725	4.1725	4.2	4.2	4.5225	4.5225
	6	5.0525	5.0525	5.0875	5.0875	5.1175	5.1175	5.1225	5.1225	5.43	5.43
	7	6.03	6.03	6.0625	6.0625	6.06	6.06	6.065	6.065	6.41	6.41
	8	6.9925	6.9925	7.025	7.025	7.0325	7.0325	7.0575	7.0575	7.365	7.365
	9	7.8825	7.8825	7.915	7.915	7.945	7.945	7.97	7.97	8.2575	8.2575
	10	8.7275	8.7275	8.76	8.76	8.775	8.775	8.7975	8.7975	9.1075	9.1075
	Cycle	From ECG-R Point to the Onset Timing of Each Feature Points (sec)
		ECG Q Point		ECG R Point		MCG MC Point		MCG AO Point		MCG AC Point
	1	-0.035		0		0.03		0.05		0.3575
	2	-0.0325		0		0.0125		0.0325		0.3525
	3	-0.0325		0		0		0.045		0.3075
	4	-0.0325		0		0.03		0.035		0.3125
	5	-0.035		0		0.0075		0.035		0.3575
	6	-0.035		0		0.03		0.035		0.3425
	7	-0.0325		0		-0.0025		0.0025		0.3475
	8	-0.0325		0		0.0075		0.0325		0.34
	9	-0.0325		0		0.03		0.055		0.3425
	10	-0.0325		0		0.015		0.0375		0.3475
	Average	-0.03325		0		0.016		0.036		0.34075
	Stdev	0.00120761		0		0.0130809		0.0141028		0.0173225
	Note 1: The number indicated in the Ref. column are the confirmed onset timing with echo image
	Note 2: The number indicated in the App. column are the onset timing identified from App.

## Sheet: Subject 4
	Subject 4
	Cycle	Feature Points Onset Time (sec)
		ECG Q Point		ECG R Point		MCG MC Point		MCG AO Point		MCG AC Point
		Ref.1	App.2	Ref.1	App.2	Ref.1	App.2	Ref.1	App.2	Ref.1	App.2
	1	0.1975	0.1975	0.2375	0.2375	0.2525	0.2525	0.26	0.26	0.6525	0.6525
	2	0.9475	0.9475	0.985	0.985	1.005	1.005	1.0125	1.0125	1.3975	1.3975
	3	1.6825	1.6825	1.7225	1.7225	1.7375	1.7375	1.745	1.745	2.175	2.175
	4	2.445	2.445	2.485	2.485	2.4975	2.4975	2.505	2.505	2.8325	2.8325
	5	3.33	3.33	3.37	3.37	3.385	3.385	3.3925	3.3925	3.83	3.83
	6	4.3075	4.3075	4.345	4.345	4.3625	4.3625	4.3725	4.3725	4.785	4.785
	7	5.1475	5.1475	5.185	5.185	5.2075	5.2075	5.2125	5.2125	5.6325	5.6325
	8	5.965	5.965	6.0125	6.0125	6.015	6.015	6.035	6.035	6.4725	6.4725
	9	6.815	6.815	6.855	6.855	6.87	6.87	6.88	6.88	7.21	7.21
	10	7.6425	7.6425	7.6825	7.6825	7.6975	7.6975	7.705	7.705	8.04	8.04
	Cycle	From ECG-R Point to the Onset Timing of Each Feature Points (sec)
		ECG Q Point		ECG R Point		MCG MC Point		MCG AO Point		MCG AC Point
	1	-0.04		0		0.015		0.0225		0.415
	2	-0.0375		0		0.02		0.0275		0.4125
	3	-0.04		0		0.015		0.0225		0.4525
	4	-0.04		0		0.0125		0.02		0.3475
	5	-0.04		0		0.015		0.0225		0.46
	6	-0.0375		0		0.0175		0.0275		0.44
	7	-0.0375		0		0.0225		0.0275		0.4475
	8	-0.0475		0		0.0025		0.0225		0.46
	9	-0.04		0		0.015		0.025		0.355
	10	-0.04		0		0.015		0.0225		0.3575
	Average	-0.04		0		0.015		0.024		0.41475
	Stdev	0.00288675		0		0.00527046		0.00268742		0.0454675
	Note 1: The number indicated in the Ref. column are the confirmed onset timing with echo image
	Note 2: The number indicated in the App. column are the onset timing identified from App.

## Sheet: Subject 5
	Subject 5
	Cycle	Feature Points Onset Time (sec)
		ECG Q Point		ECG R Point		MCG MC Point		MCG AO Point		MCG AC Point
		Ref.1	App.2	Ref.1	App.2	Ref.1	App.2	Ref.1	App.2	Ref.1	App.2
	1	0.49	0.49	0.51	0.51	0.5125	0.5125	0.5325	0.5325	0.8325	0.8325
	2	1.315	1.315	1.335	1.335	1.3375	1.3375	1.36	1.36	1.6675	1.6675
	3	2.1475	2.1475	2.17	2.17	2.1925	2.1925	2.1875	2.1875	2.5225	2.5225
	4	3.005	3.005	3.025	3.025	3.02	3.02	3.0475	3.0475	3.375	3.375
	5	3.8525	3.8525	3.8725	3.8725	3.875	3.875	3.88	3.88	4.1875	4.1875
	6	4.715	4.715	4.735	4.735	4.74	4.74	4.7575	4.7575	5.0125	5.0125
	7	5.5575	5.5575	5.5775	5.5775	5.5775	5.5775	5.6025	5.6025	5.8725	5.8725
	8	6.39	6.39	6.41	6.41	6.4075	6.4075	6.435	6.435	6.765	6.765
	9	7.2475	7.2475	7.27	7.27	7.2675	7.2675	7.3175	7.3175	7.625	7.625
	10	8.1275	8.1275	8.1475	8.1475	8.1475	8.1475	8.17	8.17	8.46	8.46
	Cycle	From ECG-R Point to the Onset Timing of Each Feature Points (sec)
		ECG Q Point		ECG R Point		MCG MC Point		MCG AO Point		MCG AC Point
	1	-0.02		0		0.0025		0.0225		0.3225
	2	-0.02		0		0.0025		0.025		0.3325
	3	-0.0225		0		0.0225		0.0175		0.3525
	4	-0.02		0		-0.005		0.0225		0.35
	5	-0.02		0		0.0025		0.0075		0.315
	6	-0.02		0		0.005		0.0225		0.2775
	7	-0.02		0		0		0.025		0.295
	8	-0.02		0		-0.0025		0.025		0.355
	9	-0.0225		0		-0.0025		0.0475		0.355
	10	-0.02		0		0		0.0225		0.3125
	Average	-0.0205		0		0.0025		0.02375		0.32675
	Stdev	0.00105409		0		0.00763763		0.00987772		0.0271326
	Note 1: The number indicated in the Ref. column are the confirmed onset timing with echo image
	Note 2: The number indicated in the App. column are the onset timing identified from App.

## Sheet: Subject 6
	Subject 6
	Cycle	Feature Points Onset Time (sec)
		ECG Q Point		ECG R Point		MCG MC Point		MCG AO Point		MCG AC Point
		Ref.1	App.2	Ref.1	App.2	Ref.1	App.2	Ref.1	App.2	Ref.1	App.2
	1	0.3125	0.3125	0.35	0.35	0.355	0.355	0.3725	0.3725	0.6625	0.6625
	2	1.01	1.01	1.0475	1.0475	1.055	1.055	1.075	1.075	1.375	1.375
	3	1.6875	1.6875	1.725	1.725	1.7275	1.7275	1.775	1.775	2.015	2.015
	4	2.3875	2.3875	2.425	2.425	2.425	2.425	2.4725	2.4725	2.7175	2.7175
	5	3.125	3.125	3.16	3.16	3.16	3.16	3.2075	3.2075	3.4525	3.4525
	6	3.8375	3.8375	3.8725	3.8725	3.87	3.87	3.895	3.895	4.1575	4.1575
	7	4.5925	4.5925	4.6275	4.6275	4.63	4.63	4.6775	4.6775	4.915	4.915
	8	5.3325	5.3325	5.3675	5.3675	5.3725	5.3725	5.4175	5.4175	5.6125	5.6125
	9	6.0425	6.0425	6.08	6.08	6.085	6.085	6.1275	6.1275	6.3675	6.3675
	10	6.7825	6.7825	6.8175	6.8175	6.82	6.82	6.84	6.84	7.12	7.12
	Cycle	From ECG-R Point to the Onset Timing of Each Feature Points (sec)
		ECG Q Point		ECG R Point		MCG MC Point		MCG AO Point		MCG AC Point
	1	-0.0375		0		0.005		0.0225		0.3125
	2	-0.0375		0		0.0075		0.0275		0.3275
	3	-0.0375		0		0.0025		0.05		0.29
	4	-0.0375		0		0		0.0475		0.2925
	5	-0.035		0		0		0.0475		0.2925
	6	-0.035		0		-0.0025		0.0225		0.285
	7	-0.035		0		0.0025		0.05		0.2875
	8	-0.035		0		0.005		0.05		0.245
	9	-0.0375		0		0.005		0.0475		0.2875
	10	-0.035		0		0.0025		0.0225		0.3025
	Average	-0.03625		0		0.00275		0.03875		0.29225
	Stdev	0.00131762		0		0.00299305		0.0130304		0.0213258
	Note 1: The number indicated in the Ref. column are the confirmed onset timing with echo image
	Note 2: The number indicated in the App. column are the onset timing identified from App.

## Sheet: Subject 7
	Subject 7
	Cycle	Feature Points Onset Time (sec)
		ECG Q Point		ECG R Point		MCG MC Point		MCG AO Point		MCG AC Point
		Ref.1	App.2	Ref.1	App.2	Ref.1	App.2	Ref.1	App.2	Ref.1	App.2
	1	0.2775	0.2775	0.31	0.31	0.335	0.335	0.3575	0.3575	0.6975	0.6975
	2	1.2875	1.2875	1.3225	1.3225	1.345	1.345	1.3675	1.3675	1.685	1.685
	3	2.325	2.325	2.3575	2.3575	2.3825	2.3825	2.405	2.405	2.7475	2.7475
	4	3.32	3.32	3.355	3.355	3.375	3.375	3.405	3.405	3.7175	3.7175
	5	4.22	4.22	4.2575	4.2575	4.2625	4.2625	4.3075	4.3075	4.645	4.645
	6	5.125	5.125	5.16	5.16	5.16	5.16	5.21	5.21	5.5225	5.5225
	7	6.075	6.075	6.1075	6.1075	6.1325	6.1325	6.155	6.155	6.47	6.47
	8	7.08	7.08	7.1125	7.1125	7.1375	7.1375	7.1575	7.1575	7.5025	7.5025
	9	8.015	8.015	8.045	8.045	8.0675	8.0675	8.0925	8.0925	8.4075	8.4075
	10	8.935	8.935	8.9675	8.9675	9	9	9.015	9.015	9.3575	9.3575
	Cycle	From ECG-R Point to the Onset Timing of Each Feature Points (sec)
		ECG Q Point		ECG R Point		MCG MC Point		MCG AO Point		MCG AC Point
	1	-0.0325		0		0.025		0.0475		0.3875
	2	-0.035		0		0.0225		0.045		0.3625
	3	-0.0325		0		0.025		0.0475		0.39
	4	-0.035		0		0.02		0.05		0.3625
	5	-0.0375		0		0.005		0.05		0.3875
	6	-0.035		0		0		0.05		0.3625
	7	-0.0325		0		0.025		0.0475		0.3625
	8	-0.0325		0		0.025		0.045		0.39
	9	-0.03		0		0.0225		0.0475		0.3625
	10	-0.0325		0		0.0325		0.0475		0.39
	Average	-0.0335		0		0.02025		0.04775		0.37575
	Stdev	0.00210819		0		0.00996173		0.00184466		0.0139965
	Note 1: The number indicated in the Ref. column are the confirmed onset timing with echo image
	Note 2: The number indicated in the App. column are the onset timing identified from App.

## Sheet: Subject 8
	Subject 8
	Cycle	Feature Points Onset Time (sec)
		ECG Q Point		ECG R Point		MCG MC Point		MCG AO Point		MCG AC Point
		Ref.1	App.2	Ref.1	App.2	Ref.1	App.2	Ref.1	App.2	Ref.1	App.2
	1	0.2675	0.2675	0.2925	0.2925	0.305	0.305	0.3225	0.3225	0.6525	0.6525
	2	1.0725	1.0725	1.0975	1.0975	1.0975	1.0975	1.1275	1.1275	1.44	1.44
	3	1.9025	1.9025	1.93	1.93	1.9225	1.9225	1.9525	1.9525	2.275	2.275
	4	2.7525	2.7525	2.7775	2.7775	2.785	2.785	2.8025	2.8025	3.1225	3.1225
	5	3.555	3.555	3.58	3.58	3.6125	3.6125	3.6125	3.6125	3.8975	3.8975
	6	4.3525	4.3525	4.38	4.38	4.39	4.39	4.4075	4.4075	4.7075	4.7075
	7	5.2075	5.2075	5.2325	5.2325	5.2375	5.2375	5.255	5.255	5.575	5.575
	8	6.08	6.08	6.105	6.105	6.1075	6.1075	6.13	6.13	6.4625	6.4625
	9	6.9025	6.9025	6.9275	6.9275	6.92	6.92	6.9575	6.9575	7.2775	7.2775
	10	7.77	7.77	7.795	7.795	7.81	7.81	7.825	7.825	8.14	8.14
	Cycle	From ECG-R Point to the Onset Timing of Each Feature Points (sec)
		ECG Q Point		ECG R Point		MCG MC Point		MCG AO Point		MCG AC Point
	1	-0.025		0		0.0125		0.03		0.36
	2	-0.025		0		0		0.03		0.3425
	3	-0.0275		0		-0.0075		0.0225		0.345
	4	-0.025		0		0.0075		0.025		0.345
	5	-0.025		0		0.0325		0.0325		0.3175
	6	-0.0275		0		0.01		0.0275		0.3275
	7	-0.025		0		0.005		0.0225		0.3425
	8	-0.025		0		0.0025		0.025		0.3575
	9	-0.025		0		-0.0075		0.03		0.35
	10	-0.025		0		0.015		0.03		0.345
	Average	-0.0255		0		0.007		0.0275		0.34325
	Stdev	0.00105409		0		0.0117733		0.00353553		0.0126957
	Note 1: The number indicated in the Ref. column are the confirmed onset timing with echo image
	Note 2: The number indicated in the App. column are the onset timing identified from App.
